# Supplementary material for: Extinction of all infectious HIV in cell culture by the CRISPR-Cas12a system with only a single crRNA
Source: Nucleic Acids Res. 2020 Apr 13;48(10):5527–39. doi: 10.1093/nar/gkaa226 (PMC7261156; doi:10.1093/nar/gkaa226)
Supplement: gkaa226_Supplemental_Files [file gkaa226_supplemental_files.zip]

Archive with 2 entries (2 files):
- NAR-Supplemental Figures.pptx
- NAR-Supplemental Tables.docx
